# Supplementary material for: Sex-specific modulation of juvenile social play behavior by vasopressin and oxytocin depends on social context
Source: Front Behav Neurosci. 2014 Jun 16;8:216. doi: 10.3389/fnbeh.2014.00216 (PMC4058593; doi:10.3389/fnbeh.2014.00216)
Supplement: Supplementary file 1 [file DataSheet1.ZIP]

Archive with 2 entries (2 files):
- Supp Table 1.pdf
- Supp Table 2.pdf
